# Supplementary material for: Tracking Single Cells Motility on Different Substrates
Source: Methods Protoc. 2020 Aug 4;3(3):56. doi: 10.3390/mps3030056 (PMC7564475; doi:10.3390/mps3030056)
Supplement: Supplementary file 1 [file mps-03-00056-s001.zip]

Archive with 2 entries (2 files):
- Sharma & Lam et al Supplementary material.pdf
- Video S1.avi
